# Supplementary material for: Investigating the Mutagenicity of a Cold Argon-Plasma Jet in an HET-MN Model
Source: PLoS One. 2016 Sep 1;11(9):e0160667. doi: 10.1371/journal.pone.0160667 (PMC5008819; doi:10.1371/journal.pone.0160667)
Supplement: S1 File — (XLSX) [file pone.0160667.s001.xlsx]

## Sheet: Tabelle1
Test Agent	kINPen Plasma (min)	Eggs (n)	Nuclear aberrations (‰)	Binucleated cells (‰)	micronucleated erythrocytes (‰):
					polychromatic	normochromic		sum
kINPen 09	1.5	30	0.00 ± 0.00	0.30 + 0.79	0.03 + 0.18	0.13 + 0.35		0.17 + 0.38
	2.0	30	0.00 ± 0.00	0.29 ± 0.66	0.11 ± 0.31	0.18 ± 0.39		0.29 ± 0.46
	2.5	30	0.11 ± 0.31	0.29 ± 0.53	0.04 ± 0.19	0.21 ± 0.50		0.25 ± 0.52
kINPen MED (NaCl before treatment)	3	29	0.00 ± 0.00	0.61 ± 1.77	0.11 ± 0.31	0.29 ± 0.53		0.39 ± 0.63
	4	29	0.07 ± 0.26	0.46 ± 1.04	0.00 ± 0.00	0.14 ± 0.36		0.14 ± 0.36
	5	29	0.00 ± 0.00	0.17 ± 0.38	0.08 ± 0.28	0.17 ± 0.38		0.25 ± 0.44
	10	19	0.00 ± 0.00	0.36 ± 1.21	0.09 ± 0.30	0.18 ± 0.40		0.27 ± 0.47
kINPen MED (NaCl after treatment)	5	19	0.00 ± 0.00	0.24 ± 0.56	0.12 ± 0.33	0.24 ± 0.44		0.35 ± 0.49
NaCl	-	30	0.00 ± 0.00	0.17 ± 0.38	0.00 ± 0.00	0.30 ± 0.70		0.30 ± 0.70
Argon gas only	5	31	0.00 ± 0.00	0.26 ± 0.68	0.03 ± 0.18	0.16 ± 0.73		0.19 ± 0.75
	10	9	0.00 ± 0.00	0.44 ± 1.01	0.00 ± 0.00	0.22 ± 0.44		0.22 ± 0.44
Cyclophosphamide	-	30	1.21 ± 1.37	4.31 ± 5.24	2.79 ± 3.27	9.66 ± 4.07		12.21 ± 6.16
Methotrexate	-	18	1.12 ± 1.17	3.29 ± 3.22	7.59 ± 5.09	1.76 ± 1.60		9.35 ± 5.23

## Sheet: Figure 3
Cyclophosphamide	Methotrexate	NaCl	5 min)	10 min	1.5 min	2.0 min	2.5 min	3 min	4 min	5 min	10 min	5 min
100	100	100	100	100	100	100	100	100	100	100	100	100
100	100	100	100	100	100	100	100	100	100	100	100	100
100	100	100	100	100	100	100	100	100	100	100	100	100
100	100	100	100	100	100	100	100	100	100	100	100	100
100	100	100	100	100	100	100	100	100	100	100	100	100
100	100	100	100	100	100	100	100	100	100	100	100	100
100	100	100	100	100	100	100	100	100	100	100	100	100
100	100	100	100	100	100	100	100	100	100	100	100	100
100	100	100	100	100	100	100	100	100	100	100	100	100
100	100	100	100		100	100	100	100	100	100	100	100
100	100	100	100		100	100	100	100	100	100	100	100
100	100	100	100		100	100	100	100	100	100	0	100
100	100	100	100		100	100	100	100	100	100	0	100
100	100	100	100		100	100	100	100	100	100	0	100
100	100	100	100		100	100	100	100	100	100	0	100
100	100	100	100		100	100	100	100	100	100	0	100
100	100	100	100		100	100	100	100	100	100	0	100
100	0	100	100		100	100	100	100	100	100	0	0
100		100	100		100	100	100	100	100	100	0	0
100		100	100		100	100	100	100	100	100
100		100	100		100	100	100	100	100	100
100		100	100		100	100	100	100	100	100
100		100	100		100	100	100	100	100	100
100		100	100		100	100	100	100	100	0
100		100	100		100	100	100	100	100	0
100		100	100		100	100	100	100	100	0
100		100	100		100	100	100	100	100	0
100		100	100		100	100	100	100	100	0
100		100	100		100	100	100	0	0	0
0		100	100		100	0	0
			100

## Sheet: Figure 4
NaCl (14)			UV-A (16)			10 min (15)			60 min (17)
mean	sd	n	mean	sd	n	mean	sd	n	mean	sd	n
0.398	0.185	14	0.287	0.098	16	0.351	0.107	15	0.337	0.103	17
